# Supplementary material for: Mean Annual Temperature, Soil Organic Matter and Phyllospheric Bacterial Diversity Shape Biomass of Dominant Species Along a Degradation Gradient in Alpine Steppes: A Case Study from the Qinghai–Tibet Plateau
Source: Microorganisms. 2025 Dec 7;13(12):2787. doi: 10.3390/microorganisms13122787 (PMC12735518; doi:10.3390/microorganisms13122787)
Supplement: Supplementary file 1 [file microorganisms-13-02787-s001.zip]

Archive with 1 entries (1 files):
- microorganisms-3984716-supplementary.pdf
